# Supplementary material for: Cpipe: a shared variant detection pipeline designed for diagnostic settings
Source: Genome Med. 2015 Jul 10;7(1):68. doi: 10.1186/s13073-015-0191-x (PMC4515933; doi:10.1186/s13073-015-0191-x)
Supplement: Additional file 1: — An example of the final report in Excel format produced by Cpipe. This example is produced from sequencing reads for 1000 Genomes sample NA12878 over a panel of genes related to epilepsy. [file 13073_2015_191_MOESM1_ESM.xlsx]

## Sheet: NA12878-05
Func	Gene	ExonicFunc	AAChange	Gene Category	Priority_Index	CADD	CADD_phred	Condel	Conserved	esp6500siv2_all	1000g2014oct_all	dbSNP138	exac03	LJB_SIFT	LJB_SIFT_Pred	LJB_PolyPhen2	LJB_PolyPhen2_Pred	LJB_LRT	LJB_LRT_Pred	LJB_MutationTaster	LJB_MutationTaster_Pred	LJB_GERP++	LJB_PhyloP	SegDup	Chr	Start	End	Ref	Alt	Otherinfo	Qual	Depth	#Obs	RefCount	AltCount	PRIORITY_TX
splicing	TPP1	.	.	1	4	.	.		.	.	.	.	.	.	.	.	.	.	.	.	.	.	.	.	chr11	6637741	6637741	T	-	het	209.2	43	0	4	10	null
exonic;splicing	CYP2C19;CYP2C19	nonsynonymous SNV	CYP2C19:NM_000769:exon2:c.C169A:p.L57I	1	3	2.64	14.79		Score=284;Name=lod=19	.	.	.	.	.	.	0.569	P	0.025	U	0.999	N	-0.733	0.02	.	chr10	96534815	96534815	C	A	het	6.79	5	0	3	2	null
exonic;splicing	CYP2C19;CYP2C19	nonsynonymous SNV	CYP2C19:NM_000769:exon2:c.C169A:p.L57I	1	3	2.64	14.79		Score=284;Name=lod=19	.	.	.	.	.	.	0.569	P	0.025	U	0.999	N	-0.733	0.02	.	chr10	96534815	96534815	C	A	het	6.79	5	0	3	2	null
exonic	CACNA1A	nonframeshift deletion	CACNA1A:NM_001127222:exon47:c.6970_6972del:p.2324_2324del	1	3	.	.		Score=371;Name=lod=43	.	.	.	.	.	.	.	.	.	.	.	.	.	.	.	chr19	13318676	13318678	CTG	-	het	566.19	21	0	1	9	null
exonic	ARX	nonsynonymous SNV	ARX:NM_139058:exon2:c.G331T:p.A111S	1	3	1.356	10.46		.	.	.	.	.	0.18	T	0	B	.	.	1	N	0.837	0.367	.	chrX	25031781	25031781	C	A	het	12.05	3	0	1	2	null
exonic	CASQ2	nonsynonymous SNV	CASQ2:NM_001232:exon9:c.A926G:p.D309G	1	2	3.884	19.74	0.524	Score=474;Name=lod=113	.	0.000199681	rs72703607	8.236e-06	0.04	D	0.795	P	0	D	1	D	5.58	7.691	.	chr1	116247826	116247826	T	C	het	709.77	95	0	63	32	null
exonic	SCN1A	nonsynonymous SNV	SCN1A:NM_001165963:exon26:c.G5846T:p.G1949V,SCN1A:NM_001165964:exon26:c.G5762T:p.G1921V,SCN1A:NM_006920:exon26:c.G5813T:p.G1938V,SCN1A:NM_001202435:exon28:c.G5846T:p.G1949V	1	2	1.094	9.465	0.254	Score=570;Name=lod=276	.	.	.	.	0	D	0.086	B	0.01	N	1	D	4.87	0.719	.	chr2	166847939	166847939	C	A	het	38.77	115	0	102	13	null
exonic	CLCN2	nonsynonymous SNV	CLCN2:NM_001171088:exon11:c.C1118T:p.P373L,CLCN2:NM_001171087:exon12:c.C1250T:p.P417L,CLCN2:NM_001171089:exon12:c.C1250T:p.P417L,CLCN2:NM_004366:exon12:c.C1250T:p.P417L	1	2	1.342	10.41	0.001	.	.	0.000199681	rs73189627	8.236e-06	0.72	T	0.001	B	0.068	N	1	N	1.01	2.775	.	chr3	184073238	184073238	G	A	het	467.77	66	0	43	23	null
exonic	GPR98	nonsynonymous SNV	GPR98:NM_032119:exon82:c.C17667G:p.H5889Q	1	2	3.207	16.74	0.556	Score=414;Name=lod=64	8.2e-05	0.000199681	rs56382582	2.482e-05	.	.	0.87	P	0	D	1	D	5.5	3.47	.	chr5	90151630	90151630	C	G	het	875.77	68	0	30	38	null
exonic	CHGA	nonsynonymous SNV	CHGA:NM_001275:exon7:c.G1175A:p.R392Q	1	2	0.931	8.792	0.349	.	0.0002	.	rs9658669	6.613e-05	0.25	T	0.102	B	0.072	N	1	N	2.86	3.094	.	chr14	93399081	93399081	G	A	het	104.77	10	0	5	5	null
exonic	KCNAB2	nonsynonymous SNV	KCNAB2:NM_001199862:exon2:c.C125T:p.A42V	1	1	1.932	12.42	0.013	Score=530;Name=lod=190	.	0.00159744	rs202153711	0.002783	0.64	T	0.002	B	0.311	N	1	D	3.12	1.058	.	chr1	6111721	6111721	C	T	het	832.77	121	1	75	46	null
exonic	UGT1A7	nonsynonymous SNV	UGT1A7:NM_019077:exon1:c.A386G:p.N129S	1	1	-0.807	0.657	0.014	.	0.0007	0.00279553	rs56385016	0.007968	0.46	T	0.005	B	.	.	1	N	3.35	1.073	.	chr2	234590969	234590969	A	G	het	1325.77	51	1	20	31	null
exonic;splicing	GPR98;GPR98	nonsynonymous SNV	GPR98:NM_032119:exon23:c.A4939G:p.I1647V	1	1	1.425	10.7	0.012	Score=564;Name=lod=261	0.005	0.00299521	rs72782753	0.004281	0.63	T	0.006	B	0.119	N	1	D	-10.4	0.218	.	chr5	89969880	89969880	A	G	het	486.77	41	0	20	21	null
exonic;splicing	GPR98;GPR98	nonsynonymous SNV	GPR98:NM_032119:exon23:c.A4939G:p.I1647V	1	1	1.425	10.7	0.012	Score=564;Name=lod=261	0.005	0.00299521	rs72782753	0.004281	0.63	T	0.006	B	0.119	N	1	D	-10.4	0.218	.	chr5	89969880	89969880	A	G	het	486.77	41	0	20	21	null
splicing	RELN	.	.	1	1	.	.		.	.	.	.	0.009801	.	.	.	.	.	.	.	.	.	.	.	chr7	103202407	103202407	A	-	het	56.73	23	0	12	11	null
exonic	CSMD3	nonsynonymous SNV	CSMD3:NM_052900:exon58:c.A9116T:p.N3039I,CSMD3:NM_198123:exon60:c.A9623T:p.N3208I,CSMD3:NM_198124:exon61:c.A9503T:p.N3168I	1	1	2.564	14.53	0.05	Score=452;Name=lod=92	0.003	0.00419329	rs61759499	0.004645	0.36	T	0.74	P	0.001	D	1	D	5.44	4.032	.	chr8	113277705	113277705	T	A	het	877.77	88	0	47	41	null
exonic	KCNT1	nonsynonymous SNV	KCNT1:NM_001272003:exon31:c.A3613G:p.T1205A,KCNT1:NM_020822:exon31:c.A3685G:p.T1229A	1	1	1.419	10.68	0.043	Score=340;Name=lod=32	0.0005	0.000399361	rs74533482	0.000511	0.09	T	0.017	B	0	U	0.992	D	4.73	4.561	.	chr9	138683984	138683984	A	G	het	1064.77	102	0	54	48	null
splicing	TPP1	.	.	1	1	3.113	16.4		Score=464;Name=lod=103	.	0.000199681	rs56144125	0.0003542	.	.	.	.	.	.	1	D	4.43	6.179	.	chr11	6638385	6638385	C	T	het	47.77	60	0	54	6	null
exonic	TBC1D24	nonsynonymous SNV	TBC1D24:NM_001199107:exon2:c.C885G:p.F295L,TBC1D24:NM_020705:exon2:c.C885G:p.F295L	1	1	0.808	8.246	0.004	Score=603;Name=lod=378	0.0083	0.00219649	rs72768728	0.005563	0.48	T	0.076	B	0	D	1	D	-0.32	0.671	.	chr16	2547034	2547034	C	G	het	2642.77	166	0	62	104	null

## Sheet: README
This sheet contains explanations of columns in the previous sheet(s)
Gene	The gene affected. A mutation may occur on multiple rows if more than one gene or transcript is affected
esp6500siv2_all	Frequency of allele in ESP project (5400 exomes)
1000g2014oct_all	Frequency of allele in 1000 Genomes project 2010 Nov release
LJB_XXX	DBNSFP annotations indicating predictions of pathogenicity
	Numeric: 0 = low impact, 1.0 = high impact
	D=Damaging
	P=Probably Damaging
	T=Tolerated
	N=Neutral
	B=Benign
	See link below for more information
	http://dbnsfp.houstonbioinformatics.org/dbNSFPzip/dbNSFP2.0b4.readme.txt
NOTE:	The following categories of variant are excluded from this spreadsheet:
	synonymous SNV
