# Supplementary material for: Cpipe: a shared variant detection pipeline designed for diagnostic settings
Source: Genome Med. 2015 Jul 10;7(1):68. doi: 10.1186/s13073-015-0191-x (PMC4515933; doi:10.1186/s13073-015-0191-x)
Supplement: Additional file 3: — An example of the detailed quality control spreadsheet containing coverage gaps and exon level coverage details for each gene in the diagnostic target region of the analysis profile. This example is produced from sequencing reads for 1000 Genomes sample NA12878 over a panel of genes related to cardiomyopathy. [file 13073_2015_191_MOESM3_ESM.xlsx]

## Sheet: Overview
	NA12878-05
READ_PAIRS_EXAMINED	45587368
UNMAPPED_READS	728547
PERCENT_DUPLICATION	0.298951
Mean Coverage	136.844
Median Coverage	127
Frac > 1X	1
Frac > 10X	0.98
Frac > 20X	0.94
Frac > 50X	0.84

## Sheet: NA12878-05-Gaps
Total low regions	47
Total low bp	1304
Frac low bp	0.036447
Genes containing low bp	13
Frac Genes containing low bp	0.65
			Regions	< 15 x
gene	chr	start	end	min	max	median	length
LMNA	chr1	156084710	156084710	14	14	14	0	ucsc
LMNA	chr1	156096680	156096706	7	14	8	26	ucsc
LMNA	chr1	156109629	156109630	13	13	13	1	ucsc
ACTN2	chr1	236899858	236899887	5	14	6	29	ucsc
VCL	chr10	75758099	75758133	4	14	9	34	ucsc
LDB3	chr10	88441501	88441509	14	14	14	8	ucsc
LDB3	chr10	88476161	88476255	5	14	11	94	ucsc
LDB3	chr10	88476265	88476274	12	14	14	9	ucsc
MYBPC3	chr11	47353623	47353649	5	14	9	26	ucsc
MYBPC3	chr11	47354117	47354131	5	14	5	14	ucsc
MYBPC3	chr11	47354513	47354524	6	13	12	11	ucsc
MYBPC3	chr11	47354876	47354884	12	13	13	8	ucsc
MYBPC3	chr11	47355237	47355303	3	14	6	66	ucsc
MYBPC3	chr11	47356593	47356637	0	14	1	44	ucsc
MYBPC3	chr11	47357525	47357562	5	12	9	37	ucsc
MYBPC3	chr11	47358942	47359005	4	14	7	63	ucsc
MYBPC3	chr11	47359241	47359261	12	14	14	20	ucsc
MYBPC3	chr11	47360204	47360230	9	13	10	26	ucsc
MYBPC3	chr11	47361202	47361226	11	14	11	24	ucsc
MYBPC3	chr11	47362554	47362583	3	9	6	29	ucsc
MYBPC3	chr11	47364129	47364165	4	14	7	36	ucsc
MYBPC3	chr11	47364476	47364486	10	14	10	10	ucsc
MYBPC3	chr11	47364689	47364699	11	13	12	10	ucsc
MYBPC3	chr11	47367878	47367921	4	14	7.5	43	ucsc
MYBPC3	chr11	47369202	47369207	14	14	14	5	ucsc
MYBPC3	chr11	47371468	47371473	12	13	12	5	ucsc
MYBPC3	chr11	47372141	47372166	5	13	8	25	ucsc
MYBPC3	chr11	47372790	47372847	1	14	2	57	ucsc
MYBPC3	chr11	47373019	47373056	7	13	10	37	ucsc
ABCC9	chr12	22069871	22069883	12	14	13	12	ucsc
MYH7	chr14	23887556	23887615	5	14	11	59	ucsc
ACTC1	chr15	35083315	35083379	4	14	8	64	ucsc
ACTC1	chr15	35085446	35085581	3	14	5	135	ucsc
ACTC1	chr15	35085654	35085657	14	14	14	3	ucsc
ACTC1	chr15	35085659	35085665	13	14	14	6	ucsc
ACTC1	chr15	35085706	35085707	14	14	14	1	ucsc
CTF1	chr16	30907965	30907989	1	1	1	24	ucsc
CTF1	chr16	30910838	30910854	11	12	11	16	ucsc
CTF1	chr16	30913507	30913551	8	14	11	44	ucsc
TCAP	chr17	37822035	37822054	10	13	12	19	ucsc
TCAP	chr17	37822060	37822080	12	14	14	20	ucsc
DES	chr2	220283669	220283677	14	14	14	8	ucsc
DES	chr2	220286269	220286282	8	13	12	13	ucsc
HOPX	chr4	57516941	57516978	6	14	8	37	ucsc
SGCD	chr5	155935707	155935712	10	13	12	5	ucsc
SGCD	chr5	156184771	156184787	6	14	11	16	ucsc
SGCD	chr5	156186376	156186401	5	14	9	25	ucsc

## Sheet: NA12878-PerExonQC 
Gene	Region	Exon	>1x	>15x	>30x	>50x	>100x
LMNA	chr1:156084709-156085065	NM_001282625:4,NM_170708:1,NM_170707:1,NM_001282626:1,NM_005572:1	100	99.44	87.61	84.23	54.93
	chr1:156095994-156096014	1	100	100	100	5.26	0
	chr1:156096593-156096706	2	100	75	59.82	44.64	8.04
	chr1:156100408-156100564	NM_001282624:3,NM_001282625:5,NM_170708:2,NM_170707:2,NM_001282626:2,NM_005572:2,NM_001257374:2	100	100	100	100	62.58
	chr1:156104194-156104319	NM_001282624:4,NM_001282625:6,NM_170708:3,NM_170707:3,NM_001282626:3,NM_005572:3,NM_001257374:3	100	100	100	100	90.32
	chr1:156104596-156104766	NM_001282624:5,NM_001282625:7,NM_170708:4,NM_170707:4,NM_001282626:4,NM_005572:4,NM_001257374:4	100	100	100	100	84.62
	chr1:156104978-156105103	NM_001282624:6,NM_001282625:8,NM_170708:5,NM_170707:5,NM_001282626:5,NM_005572:5,NM_001257374:5	100	100	100	100	100
	chr1:156105692-156105912	NM_001282624:7,NM_001282625:9,NM_170708:6,NM_170707:6,NM_001282626:6,NM_005572:6,NM_001257374:6	100	100	100	94.06	81.28
	chr1:156106005-156106227	NM_001282624:8,NM_001282625:10,NM_170708:7,NM_170707:7,NM_001282626:7,NM_005572:7,NM_001257374:7	100	100	100	100	84.62
	chr1:156106712-156106819	NM_001282624:9,NM_001282625:11,NM_170708:8,NM_170707:8,NM_001282626:8,NM_005572:8,NM_001257374:8	100	100	100	100	100
	chr1:156106904-156107023	NM_001282624:10,NM_001282625:12,NM_170708:9,NM_170707:9,NM_001282626:9,NM_005572:9,NM_001257374:9	100	100	100	100	31.36
	chr1:156107445-156107555	NM_001282624:11,NM_001282625:13,NM_170707:10,NM_001282626:10,NM_005572:10,NM_001257374:10	100	100	100	100	86.24
	chr1:156108279-156108548	NM_170708:10,NM_170707:11,NM_001282626:11,NM_001257374:11	100	100	85.45	69.4	42.16
	chr1:156108871-156109630	NM_170708:11,NM_170707:12,NM_001282626:12,NM_001257374:12	100	93.62	56.38	41.49	26.6
TNNT2	chr1:201328337-201328383	1	100	100	100	100	100
	chr1:201328751-201328791	2	100	100	100	100	100
	chr1:201330407-201330497	3	100	100	100	100	100
	chr1:201331041-201331155	4	100	100	100	100	100
	chr1:201331238-201331243	5	100	100	100	100	0
	chr1:201332423-201332534	NM_000364:5,NM_001276345:6,NM_001276347:6,NM_001276346:5,NM_001001431:5,NM_001001430:6,NM_001001432:5	100	100	100	100	100
	chr1:201333426-201333503	NM_000364:6,NM_001276345:7,NM_001276347:7,NM_001276346:6,NM_001001431:6,NM_001001430:7,NM_001001432:6	100	100	100	100	100
	chr1:201334319-201334435	NM_000364:7,NM_001276345:8,NM_001276347:8,NM_001001431:7,NM_001001430:8,NM_001001432:7	100	100	100	100	100
	chr1:201334738-201334798	NM_000364:8,NM_001276345:9,NM_001276347:9,NM_001276346:7,NM_001001431:8,NM_001001430:9,NM_001001432:8	100	100	100	100	100
	chr1:201335966-201335999	NM_000364:9,NM_001276345:10,NM_001276347:10,NM_001276346:8,NM_001001431:9,NM_001001430:10,NM_001001432:9	100	100	100	100	100
	chr1:201336899-201336934	NM_000364:10,NM_001276345:11,NM_001276347:11,NM_001276346:9,NM_001001431:10,NM_001001430:11,NM_001001432:10	100	100	100	100	100
	chr1:201337290-201337355	NM_000364:11,NM_001276345:12,NM_001276347:12,NM_001276346:10,NM_001001431:11,NM_001001430:12,NM_001001432:11	100	100	100	100	100
	chr1:201338461-201338470	12	100	100	100	100	100
	chr1:201338944-201338973	NM_000364:12,NM_001276345:13,NM_001276346:11	100	100	100	100	100
	chr1:201341155-201341169	NM_000364:13,NM_001276345:14,NM_001276347:13,NM_001276346:12,NM_001001431:12,NM_001001430:13	100	100	100	100	100
	chr1:201341273-201341283	NM_000364:14,NM_001276345:15,NM_001276347:14,NM_001276346:13,NM_001001431:13,NM_001001430:14	100	100	100	100	100
	chr1:201342341-201342382	NM_000364:15,NM_001276345:16,NM_001276347:15,NM_001276346:14,NM_001001431:14,NM_001001430:15,NM_001001432:13	100	100	100	100	100
ACTN2	chr1:236849973-236850099	1	100	99.2	79.2	50.4	25.6
	chr1:236881158-236881272	2	100	100	100	100	100
	chr1:236882194-236882313	3	100	100	100	100	100
	chr1:236883405-236883491	4	100	100	100	95.29	0
	chr1:236889233-236889320	5	100	100	100	100	100
	chr1:236890978-236891056	6	100	100	100	100	100
	chr1:236894533-236894614	7	100	100	100	100	41.25
	chr1:236897733-236897818	8	100	100	83.33	0	0
	chr1:236898935-236899020	NM_001103:8,NM_001278344:9	100	100	100	100	100
	chr1:236899858-236899968	10	100	73.39	0	0	0
	chr1:236900422-236900514	NM_001278343:9,NM_001103:9,NM_001278344:11	100	100	100	100	100
	chr1:236902602-236902832	NM_001278343:10,NM_001103:10,NM_001278344:12	100	100	100	100	100
	chr1:236906196-236906343	NM_001278343:11,NM_001103:11,NM_001278344:13	100	100	100	100	100
	chr1:236907926-236908076	NM_001278343:12,NM_001103:12,NM_001278344:14	100	100	100	88.59	60.4
	chr1:236910967-236911075	NM_001278343:13,NM_001103:13,NM_001278344:15	100	100	100	100	91.59
	chr1:236912424-236912564	NM_001278343:14,NM_001103:14,NM_001278344:16	100	100	100	100	94.96
	chr1:236914770-236914952	NM_001278343:15,NM_001103:15,NM_001278344:17	100	100	100	100	53.59
	chr1:236917247-236917381	NM_001278343:16,NM_001103:16,NM_001278344:18	100	100	100	100	100
	chr1:236918319-236918498	NM_001278343:17,NM_001103:17,NM_001278344:19	100	100	100	100	100
	chr1:236920786-236920932	NM_001278343:18,NM_001103:18,NM_001278344:20	100	100	100	100	100
	chr1:236923024-236923089	NM_001278343:19,NM_001103:19,NM_001278344:21	100	100	100	100	100
	chr1:236924315-236924473	NM_001278343:20,NM_001103:20,NM_001278344:22	100	100	100	100	92.99
	chr1:236925761-236925919	NM_001278343:21,NM_001103:21,NM_001278344:23	100	100	100	100	100
DES	chr2:220283184-220283762	1	100	98.09	76.95	51.3	28.77
	chr2:220284817-220284877	2	100	100	100	100	100
	chr2:220284973-220285068	3	100	100	100	100	100
	chr2:220285217-220285378	4	100	100	100	100	100
	chr2:220285550-220285675	5	100	100	100	100	100
	chr2:220286062-220286282	6	100	94.06	79.45	73.97	59.82
	chr2:220288499-220288542	7	100	100	100	100	100
	chr2:220290385-220290467	8	100	100	100	100	100
	chr2:220290671-220290712	9	100	100	100	100	100
HOPX	chr4:57514885-57514963	1	100	100	100	100	70.13
	chr4:57516849-57516978	2	100	70.31	47.66	0	0
	chr4:57522023-57522178	NM_001145460:3,NM_032495:2,NM_139212:2,NM_139211:2,NM_001145459:2	100	100	100	95.45	78.57
	chr4:57523941-57523982	NM_001145460:4,NM_032495:3	100	100	100	100	100
SGCD	chr5:155756586-155756589	2	100	100	100	0	0
	chr5:155771499-155771687	NM_000337:3,NM_172244:3,NM_001128209:2	100	100	81.82	65.24	12.83
	chr5:155935611-155935712	NM_000337:4,NM_172244:4,NM_001128209:3	100	95	77	65	13
	chr5:156016241-156016328	NM_000337:5,NM_172244:5,NM_001128209:4	100	100	100	98.84	0
	chr5:156021942-156022061	NM_000337:6,NM_172244:6,NM_001128209:5	100	100	83.9	78.81	58.47
	chr5:156074474-156074546	NM_000337:7,NM_172244:7,NM_001128209:6	100	100	90.14	74.65	0
	chr5:156184592-156184787	NM_000337:8,NM_172244:8,NM_001128209:7	100	91.75	69.07	53.09	6.19
	chr5:156186228-156186401	NM_000337:9,NM_001128209:8	100	84.3	73.84	58.72	14.53
PLN	chr6:118880084-118880243	2	100	100	100	100	100
VCL	chr10:75757965-75758133	1	100	76.65	70.66	61.08	47.31
	chr10:75802841-75802911	2	100	100	100	100	97.1
	chr10:75830428-75830578	3	100	100	100	100	100
	chr10:75830733-75830841	4	100	100	100	100	100
	chr10:75832488-75832610	5	100	100	100	100	100
	chr10:75834501-75834661	6	100	100	100	100	52.2
	chr10:75842212-75842302	7	100	100	100	100	100
	chr10:75843124-75843271	8	100	100	100	100	100
	chr10:75848954-75849107	9	100	100	100	100	100
	chr10:75849781-75849956	10	100	100	100	100	97.7
	chr10:75854029-75854219	11	100	100	94.18	59.26	44.97
	chr10:75855414-75855613	12	100	100	100	100	48.48
	chr10:75856962-75857090	13	100	100	100	100	100
	chr10:75860706-75860855	14	100	100	100	100	100
	chr10:75863578-75863686	15	100	100	100	100	100
	chr10:75864809-75865111	16	100	100	100	100	95.68
	chr10:75866988-75867112	17	100	100	100	100	100
	chr10:75868729-75868914	18	100	100	100	100	88.04
	chr10:75871667-75871870	19	100	100	100	100	100
	chr10:75873942-75874145	NM_014000:20,NM_003373:19	100	100	100	100	100
	chr10:75874553-75874657	NM_014000:21,NM_003373:20	100	100	100	100	100
	chr10:75877781-75877927	NM_014000:22,NM_003373:21	100	100	100	100	100
LDB3	chr10:88428448-88428541	1	100	100	69.57	60.87	32.61
	chr10:88439124-88439275	NM_001080115:2,NM_007078:2,NM_001171610:3,NM_001080114:2,NM_001171611:2,NM_001080116:2	100	100	100	100	100
	chr10:88439839-88439914	NM_001080115:3,NM_007078:3,NM_001171610:4,NM_001080114:3,NM_001171611:3,NM_001080116:3	100	100	100	100	87.84
	chr10:88441193-88441560	NM_001080115:4,NM_007078:4,NM_001171610:5,NM_001171611:4	100	97.54	78.96	77.6	31.42
	chr10:88445435-88445457	4	100	100	100	100	100
	chr10:88446826-88447029	NM_001171610:6,NM_001080114:5,NM_001171611:5,NM_001080116:5	100	100	100	100	72.77
	chr10:88451653-88451822	NM_001080115:5,NM_007078:5,NM_001171610:7,NM_001080114:6,NM_001171611:6,NM_001080116:6	100	100	100	77.98	48.81
	chr10:88452292-88452328	NM_001080115:6,NM_007078:6,NM_001171610:8,NM_001080114:7,NM_001171611:7,NM_001080116:7	100	100	100	100	100
	chr10:88459035-88459131	NM_001080115:7,NM_001171611:8,NM_001080116:8	100	100	100	100	100
	chr10:88466288-88466476	7	100	100	100	89.84	78.07
	chr10:88469662-88469807	NM_007078:8,NM_001171610:9,NM_001080114:8	100	100	100	100	100
	chr10:88476084-88476528	NM_007078:9,NM_001171610:10,NM_001080114:9	100	73.14	61.85	44.02	24.83
	chr10:88477721-88477901	NM_007078:10,NM_001171610:11,NM_001080114:10	100	100	100	100	74.86
	chr10:88478484-88478604	NM_007078:11,NM_001171610:12,NM_001080114:11	100	100	100	100	92.44
	chr10:88485894-88486009	NM_007078:12,NM_001171610:13,NM_001080114:12	100	100	100	100	93.86
	chr10:88492644-88492733	NM_007078:13,NM_001171610:14,NM_001080114:13	100	100	100	100	90.91
CSRP3	chr11:19204216-19204293	1	100	100	100	100	100
	chr11:19206499-19206592	2	100	100	100	100	100
	chr11:19207763-19207895	3	100	100	100	100	100
	chr11:19209683-19209851	4	100	100	100	100	84.43
	chr11:19213884-19213995	5	100	100	100	100	100
MYBPC3	chr11:47353421-47353432	2	100	100	100	100	0
	chr11:47353623-47353809	3	100	85.95	79.46	69.19	56.76
	chr11:47354117-47354253	4	100	88.89	80.74	69.63	17.04
	chr11:47354365-47354524	5	100	93.04	79.11	67.09	40.51
	chr11:47354745-47354884	6	100	92.03	68.84	48.55	0
	chr11:47355108-47355303	7	100	65.98	59.28	56.19	37.63
	chr11:47355473-47355561	8	100	100	100	100	94.25
	chr11:47356593-47356760	9	86.14	73.49	58.43	51.81	8.43
	chr11:47357428-47357562	10	100	70.68	45.86	0	0
	chr11:47358942-47359130	11	100	65.24	61.5	55.08	45.99
	chr11:47359241-47359345	12	100	80.58	66.02	64.08	1.94
	chr11:47360071-47360230	13	100	82.91	70.25	62.03	18.99
	chr11:47360875-47360955	14	100	100	81.01	59.49	37.97
	chr11:47361202-47361341	15	100	81.88	70.29	50	0
	chr11:47362554-47362583	16	100	0	0	0	0
	chr11:47362689-47362795	17	100	100	92.38	75.24	0
	chr11:47363542-47363707	18	100	96.95	85.98	77.44	39.63
	chr11:47364129-47364295	19	100	78.18	69.09	52.73	0
	chr11:47364381-47364486	20	100	87.5	29.81	0	0
	chr11:47364572-47364699	21	100	90.48	77.78	66.67	0
	chr11:47365043-47365175	22	100	100	96.18	79.39	25.95
	chr11:47367758-47367921	23	100	73.46	59.26	48.15	0
	chr11:47368178-47368195	24	100	100	0	0	0
	chr11:47368976-47369030	26	100	100	100	100	92.45
	chr11:47369202-47369231	27	100	64.29	0	0	0
	chr11:47369408-47369456	28	100	100	100	100	91.49
	chr11:47369975-47370092	29	100	100	86.21	79.31	0
	chr11:47371325-47371473	30	100	96.6	75.51	65.31	31.97
	chr11:47371565-47371663	31	100	100	100	88.66	59.79
	chr11:47372053-47372166	32	100	77.68	58.04	42.86	25
	chr11:47372790-47373056	33	98.87	61.89	46.04	38.49	25.28
	chr11:47374174-47374198	34	100	100	100	100	0
ABCC9	chr12:21953977-21954115	1	100	100	100	100	100
	chr12:21958108-21958245	1	100	100	100	76.47	34.56
	chr12:21958932-21958994	2	100	100	100	100	77.05
	chr12:21960280-21960413	3	100	100	100	100	100
	chr12:21962786-21962889	4	100	100	100	100	0
	chr12:21964983-21965091	5	100	100	100	16.82	0
	chr12:21967578-21967656	6	100	100	100	100	100
	chr12:21968697-21968827	7	100	100	100	100	100
	chr12:21970121-21970241	8	100	100	100	100	21.85
	chr12:21971084-21971185	9	100	100	100	100	90
	chr12:21981892-21981994	10	100	100	100	100	100
	chr12:21991012-21991104	11	100	100	100	100	100
	chr12:21995248-21995405	12	100	100	100	100	6.41
	chr12:21997417-21997486	13	100	100	100	100	0
	chr12:21997701-21997849	14	100	100	100	100	0
	chr12:21998537-21998766	15	100	100	100	91.67	33.77
	chr12:22001084-22001180	16	100	100	100	100	45.26
	chr12:22005031-22005156	17	100	100	100	100	100
	chr12:22005302-22005439	18	100	100	100	100	100
	chr12:22012520-22012600	19	100	100	100	100	0
	chr12:22013905-22013989	20	100	100	100	100	54.22
	chr12:22015887-22015988	21	100	100	100	100	58
	chr12:22017373-22017411	22	100	100	100	83.78	0
	chr12:22025559-22025664	23	100	100	100	100	100
	chr12:22028588-22028660	24	100	100	32.39	0	0
	chr12:22035700-22035807	25	100	100	100	100	16.04
	chr12:22040760-22040868	26	100	100	100	100	100
	chr12:22046966-22047108	27	100	100	100	100	57.45
	chr12:22048209-22048249	28	100	100	100	56.41	0
	chr12:22059060-22059222	29	100	100	100	100	47.83
	chr12:22061011-22061145	30	100	100	100	100	100
	chr12:22063091-22063246	31	100	100	88.31	64.94	0
	chr12:22063760-22063912	32	100	100	100	100	27.15
	chr12:22065806-22066000	33	100	100	66.84	59.07	39.38
	chr12:22068602-22068844	34	100	100	100	100	39.83
	chr12:22069871-22070037	35	100	92.73	83.64	69.09	3.64
	chr12:22078876-22078997	36	100	100	100	100	68.33
	chr12:22086716-22086857	37	100	100	100	100	100
	chr12:22089467-22089608	38	100	100	100	75	0
MYH7	chr14:23882062-23882080	1	100	100	100	100	100
	chr14:23882968-23883102	2	100	100	100	100	60.9
	chr14:23883216-23883311	3	100	100	100	100	100
	chr14:23884204-23884479	4	100	100	100	100	100
	chr14:23884590-23884715	5	100	100	100	100	74.19
	chr14:23884838-23885041	6	100	100	100	100	100
	chr14:23885213-23885521	7	100	100	67.75	62.87	30.62
	chr14:23886077-23886201	8	100	100	100	100	100
	chr14:23886362-23886527	9	100	100	100	100	55.49
	chr14:23886712-23886895	10	100	100	100	81.32	54.95
	chr14:23887419-23887615	11	100	69.74	65.13	57.95	38.46
	chr14:23888386-23888504	12	100	100	100	100	100
	chr14:23888692-23888818	13	100	100	100	100	100
	chr14:23889054-23889443	14	100	100	100	100	100
	chr14:23890167-23890257	15	100	100	100	100	100
	chr14:23891389-23891534	16	100	100	100	100	77.78
	chr14:23892756-23892932	17	100	100	100	100	100
	chr14:23893116-23893358	18	100	100	100	100	64.32
	chr14:23893978-23894233	19	100	100	100	100	76.77
	chr14:23894491-23894627	20	100	100	100	100	100
	chr14:23894904-23895027	21	100	100	100	100	100
	chr14:23895173-23895290	22	100	100	99.14	74.14	58.62
	chr14:23895986-23896073	23	100	100	100	100	100
	chr14:23896449-23896516	24	100	100	100	100	89.39
	chr14:23896794-23897103	25	100	100	100	70.45	59.09
	chr14:23897709-23897879	26	100	100	100	100	68.05
	chr14:23898164-23898313	27	100	100	100	100	100
	chr14:23898438-23898556	28	100	100	100	100	100
	chr14:23898984-23899122	29	100	100	100	100	100
	chr14:23899769-23899872	30	100	100	100	100	96.08
	chr14:23900110-23900208	31	100	100	100	100	100
	chr14:23900627-23900690	32	100	100	100	100	100
	chr14:23900794-23900886	33	100	100	100	100	73.63
	chr14:23900970-23901078	34	100	100	100	100	82.24
	chr14:23901688-23901715	35	100	100	100	100	92.31
	chr14:23901848-23902004	36	100	100	100	100	44.52
	chr14:23902293-23902436	37	100	100	100	100	100
	chr14:23902741-23902941	38	100	100	100	100	89.95
ACTC1	chr15:35082612-35082756	1	100	100	100	100	65.03
	chr15:35083315-35083496	2	100	63.89	51.11	43.89	0.56
	chr15:35084291-35084482	3	100	100	100	66.32	38.42
	chr15:35084609-35084770	4	100	100	76.88	65.63	4.38
	chr15:35085446-35085770	5	100	51.08	10.53	6.19	0
	chr15:35086881-35087009	6	100	100	100	66.14	0
TPM1	chr15:63335028-63335142	1	100	100	100	100	100
	chr15:63335905-63336030	2	100	100	100	100	100
	chr15:63336226-63336351	2	100	100	100	100	100
	chr15:63340774-63340906	1	100	100	100	67.18	12.98
	chr15:63349184-63349317	NM_001018020:3,NM_000366:3,NM_001018006:3,NM_001018005:3,NM_001018004:3,NM_001018008:2,NM_001018007:3	100	100	100	100	100
	chr15:63351762-63351879	NM_001018020:4,NM_000366:4,NM_001018006:4,NM_001018005:4,NM_001018004:4,NM_001018008:3,NM_001018007:4	100	100	100	100	100
	chr15:63353068-63353138	NM_001018020:5,NM_000366:5,NM_001018006:5,NM_001018005:5,NM_001018004:5,NM_001018008:4,NM_001018007:5	100	100	100	97.1	56.52
	chr15:63353397-63353472	6	100	100	100	100	100
	chr15:63353912-63353987	NM_001018005:6,NM_001018004:6,NM_001018008:5,NM_001018007:6	100	100	100	100	100
	chr15:63354414-63354476	NM_001018020:7,NM_000366:7,NM_001018006:7,NM_001018005:7,NM_001018004:7,NM_001018008:6,NM_001018007:7	100	100	100	100	100
	chr15:63354775-63354844	NM_001018020:8,NM_000366:8,NM_001018006:8,NM_001018005:8,NM_001018004:8,NM_001018008:7,NM_001018007:8	100	100	100	100	97.06
	chr15:63356263-63356345	9	100	100	98.77	86.42	40.74
	chr15:63358095-63358098	10	100	100	100	100	100
	chr15:63362069-63362142	8	100	100	100	100	100
	chr15:63363289-63363371	9	100	100	100	100	100
CTF1	chr16:30907964-30907989	1	0	0	0	0	0
	chr16:30910736-30910854	2	100	83.76	65.81	29.06	0
	chr16:30913399-30913860	3	100	89.78	66.96	38.26	0
TCAP	chr17:37821612-37821722	1	100	100	100	100	89.91
	chr17:37821969-37822362	2	100	87.76	77.04	58.42	29.85
TNNI3	chr19:55663201-55663285	1	100	100	100	100	100
	chr19:55665398-55665574	2	100	100	100	100	46.29
	chr19:55666109-55666198	3	100	100	100	100	100
	chr19:55667569-55667700	4	100	100	100	100	100
	chr19:55667971-55668012	5	100	100	100	100	100
	chr19:55668418-55668502	6	100	100	100	100	100
	chr19:55668936-55668957	7	100	100	100	100	0
EMD	chrX:153607844-153607926	1	100	100	100	100	100
	chrX:153608050-153608154	2	100	100	94.17	74.76	48.54
	chrX:153608302-153608379	3	100	100	100	100	100
	chrX:153608594-153608727	4	100	100	100	100	100
	chrX:153609113-153609162	5	100	100	100	100	100
	chrX:153609242-153609557	6	100	100	75.8	43.95	8.28
TAZ	chrX:153640180-153640291	1	100	100	100	100	97.27
	chrX:153640423-153640551	2	100	100	100	96.06	66.14
	chrX:153641544-153641589	3	100	100	100	100	100
	chrX:153641819-153641904	4	100	100	100	100	69.05
	chrX:153642438-153642527	5	100	100	100	100	100
	chrX:153647882-153647962	NM_181311:5,NM_000116:6,NM_181313:5,NM_181312:6,NR_024048:5	100	100	100	100	100
	chrX:153648044-153648085	NM_181311:6,NM_000116:7,NR_024048:6	100	100	100	100	100
	chrX:153648371-153648433	NM_181311:7,NM_000116:8,NM_181313:6,NM_181312:7,NR_024048:7	100	100	100	100	75.41
	chrX:153648551-153648603	NM_181311:8,NM_000116:9,NM_181313:7,NM_181312:8,NR_024048:8	100	100	100	100	94.12
	chrX:153648997-153649074	NM_181311:9,NM_000116:10,NM_181313:8,NM_181312:9,NR_024048:9	100	100	100	100	100
	chrX:153649242-153649343	NM_181311:10,NM_000116:11,NM_181313:9,NM_181312:10,NR_024048:10	100	100	100	100	100
